# Supplementary material for: Leucine-Enriched Diet Reduces Fecal MPO but Does Not Protect Against DSS Colitis in a Mouse Model of Crohn’s Disease-like Ileitis
Source: Int J Mol Sci. 2024 Nov 1;25(21):11748. doi: 10.3390/ijms252111748 (PMC11545852; doi:10.3390/ijms252111748)
Supplement: Supplementary file 1 [file ijms-25-11748-s001.zip]

Archive with 1 entries (1 files):
- ijms-3272888-supplementary.pdf
